# Supplementary material for: Systematic review and meta-analysis of pregnancy outcomes in women with polycystic ovary syndrome
Source: Nat Commun. 2024 Jul 4;15:5591. doi: 10.1038/s41467-024-49749-1 (PMC11224312; doi:10.1038/s41467-024-49749-1)
Supplement: Supplementary file 4 — Source data [file 41467_2024_49749_MOESM4_ESM.xlsx]

## Sheet: Peri-Depression
Num	Study	Studytitle	Depresion_PCOS_Num	Depresion_Controls_Num	Depresion_PCOS	Non_Depresion_PCOS	Depresion_Controls	Non_Depresion_Controls
1	MarchW 2021	Postnatal depression in a community-based study of women with polycystic ovary syndrome	52	514	19	33	137	377

## Sheet: CS
Num	Study	Studytitle	CS_PCOS_Num	CS_Controls_Num	CS_PCOS	Non_CS_PCOS	CS_Controls	Non_CS_Controls
1	Diamant 1982	High incidence of preeclamptic toxemia in patients with polycystic ovarian disease	70	2071	18	52	341	1730
2	Fridstrom 1999	Are women with polycystic ovary syndrome at an increased risk of pregnancy-induced hypertension and/or preeclampsia?	33	66	8	25	18	48
3	Mikola 2001	Obstetric outcome in women with polycystic ovarian syndrome	88	728	25	63	124	604
4	Bjercke 2002	Impact of insulin resistance on pregnancy complications and outcome in women with polycystic ovary syndrome	52	355	21	31	97	258
5	Haakova 2003	Pregnancy outcome in women with PCOS and in controls matched by age and weight	66	66	19	47	17	49
6	Turhan 2003	Assessment of glucose tolerance and pregnancy outcome of polycystic ovary patients	38	136	15	23	44	92
7	Weerakiet 2004	Prevalence of gestational diabetes mellitus and pregnancy outcomes in Asian women with polycystic ovary syndrome	47	264	28	19	98	166
8	Dokras 2006	Obstetric outcomes after in vitro fertilization in obese and morbidly obese women	46	108	21	25	43	65
9	Kovo 2006	Neonatal outcome in polycystic ovarian syndrome patients treated with metformin during pregnancy	33	66	11	22	15	51
10	Anderson 2010	Infants of women with polycystic ovary syndrome have lower cord blood androstenedione and estradiol levels	39	31	13	26	8	23
11	Palomba 2010	Uterine blood flow in pregnant patients with polycystic ovary syndrome: relationships with clinical outcomes	70	69	24	46	16	53
12	Nouh 2011	The predictive value of uterine blood flow in detecting the risk of adverse pregnancy outcome in patients with polycystic ovary syndrome	40	40	19	21	8	32
13	Palomba 2012	The risk of a persistent glucose metabolism impairment after gestational diabetes mellitus is increased in patients with polycystic ovary syndrome	42	84	15	27	20	64
14	Elkholi 2014	The effects of adipocytokines on the endocrino-metabolic features and obstetric outcome in pregnant obese women with polycystic ovary syndrome	131	177	42	89	49	128
15	Foroozanfard 2014	Obstetric and Neonatal Outcome in PCOS with Gestational Diabetes Mellitus	130	131	103	27	91	40
16	Naver 2014	Increased risk of preterm delivery and pre-eclampsia in women with polycystic ovary syndrome and hyperandrogenaemia	459	5409	101	358	1151	4258
17	Palomba 2014	Low-grade chronic inflammation in pregnant women with polycystic ovary syndrome: a prospective controlled clinical study	150	150	37	113	25	125
18	Kollmann 2015	Maternal and neonatal outcomes in pregnant women with PCOS: comparison of different diagnostic definitions	174	706	55	119	195	511
19	Koster 2015	Placental characteristics in women with polycystic ovary syndrome	73	209	12	61	43	166
20	Mumm 2015	Hyperandrogenism and phenotypes of polycystic ovary syndrome are not associated with differences in obstetric outcomes	157	1037	70	87	175	862
21	Sawada 2015	Pregnancy complications and glucose intolerance in women with polycystic ovary syndrome	49	49	16	33	14	35
22	Aktun 2016	The effects of polycystic ovary syndrome on gestational diabetes mellitus	150	160	120	30	113	47
23	Sterling 2016	Pregnancy outcomes in women with polycystic ovary syndrome undergoing in vitro fertilization	71	323	25	46	114	209
24	Xiao 2016	Risk for Gestational Diabetes Mellitus and Adverse Birth Outcomes in Chinese Women with Polycystic Ovary Syndrome	352	2037	128	224	715	1322
25	deWilde 2017	Increased rates of complications in singleton pregnancies of women previously diagnosed with polycystic ovary syndrome predominantly in the hyperandrogenic phenotype	188	2889	11	177	167	2722
26	Jonsdottir 2017	Obstetrical complications in dichorionic twin pregnancies in women with polycystic ovary syndrome	72	288	36	36	169	119
27	Benito 2020	Fertility and Pregnancy Outcomes in Women with Polycystic Ovary Syndrome Following Bariatric Surgery	20	30	3	17	7	23
28	Chen 2020	Systematic oxidative stress is not associated with live birth rate in young non-obese patients with polycystic ovarian syndrome undergoing assisted reproduction cycles: A prospective cohort study	35	29	20	15	16	13
29	Foroozanfard 2020	Comparing pregnancy, childbirth, and neonatal outcomes in women with different phenotypes of polycystic ovary syndrome and healthy women: a prospective cohort study	41	47	23	18	29	18
30	Liu 2020	Pregnancy Outcomes of Women With Polycystic Ovary Syndrome for the First In Vitro Fertilization Treatment: A Retrospective Cohort Study With 7678 Patients	381	3584	102	279	963	2621
31	Tobiasz 2020	Lack of Fetal Insulin Resistance in Maternal Polycystic Ovary Syndrome	28	18	15	13	12	6
32	Abdulkhalikova 2021	Perinatal outcome of in vitro fertilization pregnancies in women with polycystic ovary syndrome by pregravid BMI	73	196	12	61	62	134
33	Hu 2021	The effect of polycystic ovary syndrome without hyperandrogenism on pregnancy-related outcomes: a retrospective cohort study	338	1783	299	39	1585	198
34	Jiang 2021	Associations Between Sex Hormone Levels and Autistic Traits in Infertile Patients With Polycystic Ovary Syndrome and Their Offspring	30	31	17	13	20	11
35	Liu 2021	Women with PCOS with a history of early pregnancy loss show a higher risk of gestational diabetes mellitus	92	112	54	38	75	37
36	Wang 2021	Development of 1-2 years offspring born to mothers with polycystic ovary syndrome	29	116	13	16	49	67
37	Wang 2022	Association of Polycystic Ovary Syndrome Phenotypes With Adverse Pregnancy Outcomes After In-Vitro Fertilization/Intracytoplasmic Sperm Injection	346	453	194	152	254	199

## Sheet: Instrumental Del
Num	Study	Studytitle	Instrumental_PCOS_Num	Instrumental_Controls_Num	Instrumental_PCOS	Non_Instrumental_PCOS	Instrumental_Controls	Non_Instrumental_Controls
1	Diamant 1982	High incidence of preeclamptic toxemia in patients with polycystic ovarian disease	70	2071	15	55	320	1751
2	Vollenhoven 2000	Prevalence of gestational diabetes mellitus in polycystic ovarian syndrome (PCOS) patients pregnant after ovulation induction with gonadotrophins	60	60	29	31	25	35
3	Bjercke 2002	Impact of insulin resistance on pregnancy complications and outcome in women with polycystic ovary syndrome	52	355	6	46	39	316
4	Palomba 2010	Uterine blood flow in pregnant patients with polycystic ovary syndrome: relationships with clinical outcomes	70	69	3	67	1	68
5	Palomba 2012	The risk of a persistent glucose metabolism impairment after gestational diabetes mellitus is increased in patients with polycystic ovary syndrome	42	84	2	40	3	81
6	Palomba 2014	Low-grade chronic inflammation in pregnant women with polycystic ovary syndrome: a prospective controlled clinical study	150	150	8	142	14	136
7	Kollmann 2015	Maternal and neonatal outcomes in pregnant women with PCOS: comparison of different diagnostic definitions	174	706	22	152	87	619
8	Mumm 2015	Hyperandrogenism and phenotypes of polycystic ovary syndrome are not associated with differences in obstetric outcomes	157	1037	14	143	65	972
9	Benito 2020	Fertility and Pregnancy Outcomes in Women with Polycystic Ovary Syndrome Following Bariatric Surgery	20	30	2	18	2	28
10	Jiang 2021	Associations Between Sex Hormone Levels and Autistic Traits in Infertile Patients With Polycystic Ovary Syndrome and Their Offspring	30	31	1	29	2	29

## Sheet: IoL
Num	Study	Studytitle	Induction_PCOS_Num	Induction_Controls_Num	Induction_PCOS	Non_Induction_PCOS	Induction_Controls	Non_Induction_Controls
1	Turhan 2003	Assessment of glucose tolerance and pregnancy outcome of polycystic ovary patients	38	136	8	30	3	133
2	Palomba 2012	The risk of a persistent glucose metabolism impairment after gestational diabetes mellitus is increased in patients with polycystic ovary syndrome	42	84	14	28	24	60
3	Naver 2014	Increased risk of preterm delivery and pre-eclampsia in women with polycystic ovary syndrome and hyperandrogenaemia	459	5409	84	375	800	4609
4	Koster 2015	Placental characteristics in women with polycystic ovary syndrome	73	209	19	54	0	209
5	Mumm 2015	Hyperandrogenism and phenotypes of polycystic ovary syndrome are not associated with differences in obstetric outcomes	157	1037	26	131	100	937
6	deWilde 2017	Increased rates of complications in singleton pregnancies of women previously diagnosed with polycystic ovary syndrome predominantly in the hyperandrogenic phenotype	188	2889	51	137	516	2373
7	Jonsdottir 2017	Obstetrical complications in dichorionic twin pregnancies in women with polycystic ovary syndrome	72	288	14	58	101	187
8	Benito 2020	Fertility and Pregnancy Outcomes in Women with Polycystic Ovary Syndrome Following Bariatric Surgery	20	30	0	20	2	28

## Sheet: EC
Num	Study	Studytitle	EC_PCOS_Num	EC_Controls_Num	EC_PCOS	Non_EC_PCOS	EC_Controls	Non_EC_Controls
1	Wan 2015	Obstetric outcomes in women with polycystic ovary syndrome and isolated polycystic ovaries undergoing in vitro fertilization: a retrospective cohort analysis	24	224	6	18	50	174

## Sheet: PE
Num	Study	Studytitle	PE_PCOS_Num	PE_Controls_Num	PE_PCOS	Non_PE_PCOS	PE_Controls	Non_PE_Controls
1	Diamant 1982	High incidence of preeclamptic toxemia in patients with polycystic ovarian disease	70	2071	20	50	138	1933
2	Urman 1997	Pregnancy in infertile PCOD patients. Complications and outcome	47	100	3	44	4	96
3	Fridstrom 1999	Are women with polycystic ovary syndrome at an increased risk of pregnancy-induced hypertension and/or preeclampsia?	33	66	3	30	0	66
4	Mikola 2001	Obstetric outcome in women with polycystic ovarian syndrome	99	737	4	95	14	723
5	Bjercke 2002	Impact of insulin resistance on pregnancy complications and outcome in women with polycystic ovary syndrome	54	355	7	47	25	330
6	Turhan 2003	Assessment of glucose tolerance and pregnancy outcome of polycystic ovary patients	38	136	3	35	2	134
7	Glueck 2004	Height, weight, and motor-social development during the first 18 months of life in 126 infants born to 109 mothers with polycystic ovary syndrome who conceived on and continued metformin through pregnancy	122	252	5	117	9	243
8	Weerakiet 2004	Prevalence of gestational diabetes mellitus and pregnancy outcomes in Asian women with polycystic ovary syndrome	47	264	2	45	1	263
9	Al-Ojaimi 2006	Pregnancy outcomes after laparoscopic ovarian drilling in women with polycystic ovarian syndrome	134	479	6	128	10	469
10	Hu 2007	Vascular dysfunction during pregnancy in women with polycystic ovary syndrome	22	22	3	19	0	22
11	Falbo 2010	Changes in androgens and insulin sensitivity indexes throughout pregnancy in women with polycystic ovary syndrome (PCOS): Relationships with adverse outcomes	45	42	6	39	1	41
12	Li 2010	Metabolic parameters and perinatal outcomes of gestational diabetes mellitus in women with polycystic ovary syndrome	34	70	6	28	4	66
13	Palomba 2010	Pregnancy in women with polycystic ovary syndrome: the effect of different phenotypes and features on obstetric and neonatal outcomes	93	69	11	82	1	68
14	De Leo 2011	The administration of metformin during pregnancy reduces polycystic ovary syndrome related gestational complications	98	110	0	98	2	108
15	Nouh 2011	The predictive value of uterine blood flow in detecting the risk of adverse pregnancy outcome in patients with polycystic ovary syndrome	40	40	8	32	1	39
16	Palomba 2012	The risk of a persistent glucose metabolism impairment after gestational diabetes mellitus is increased in patients with polycystic ovary syndrome	42	84	4	38	3	81
17	Reyes-Munoz 2012	The risk of gestational diabetes mellitus among Mexican women with a history of infertility and polycystic ovary syndrome	52	52	5	47	6	46
18	Elkholi 2014	The effects of adipocytokines on the endocrino-metabolic features and obstetric outcome in pregnant obese women with polycystic ovary syndrome	131	177	11	120	14	163
19	Foroozanfard 2014	Obstetric and Neonatal Outcome in PCOS with Gestational Diabetes Mellitus	130	131	47	83	22	109
20	Naver 2014	Increased risk of preterm delivery and pre-eclampsia in women with polycystic ovary syndrome and hyperandrogenaemia	459	5409	25	434	164	5245
21	Palomba 2014	Low-grade chronic inflammation in pregnant women with polycystic ovary syndrome: a prospective controlled clinical study	150	150	12	138	3	147
22	Kollmann 2015	Maternal and neonatal outcomes in pregnant women with PCOS: comparison of different diagnostic definitions	177	708	6	171	11	697
23	Mumm 2015	Hyperandrogenism and phenotypes of polycystic ovary syndrome are not associated with differences in obstetric outcomes	157	1037	7	150	29	1008
24	Wan 2015	Obstetric outcomes in women with polycystic ovary syndrome and isolated polycystic ovaries undergoing in vitro fertilization: a retrospective cohort analysis	24	224	2	22	8	216
25	Aktun 2016	The effects of polycystic ovary syndrome on gestational diabetes mellitus	150	160	18	132	9	151
26	deWilde 2017	Increased rates of complications in singleton pregnancies of women previously diagnosed with polycystic ovary syndrome predominantly in the hyperandrogenic phenotype	188	2889	7	181	47	2842
27	Jonsdottir 2017	Obstetrical complications in dichorionic twin pregnancies in women with polycystic ovary syndrome	72	288	6	66	19	269
28	Kent 2018	Gestational Weight Gain in Women With Polycystic Ovary Syndrome: A Controlled Study	164	154	24	140	15	139
29	Zheng 2019	Early pregnancy metabolic factors associated with gestational diabetes mellitus in normal-weight women with polycystic ovary syndrome: A two-phase cohort study	242	324	10	232	16	308
30	Benito 2020	Fertility and Pregnancy Outcomes in Women with Polycystic Ovary Syndrome Following Bariatric Surgery	20	30	2	18	1	29
31	Foroozanfard 2020	Comparing pregnancy, childbirth, and neonatal outcomes in women with different phenotypes of polycystic ovary syndrome and healthy women: a prospective cohort study	41	47	7	34	1	46
32	Abdulkhalikova 2021	Perinatal outcome of in vitro fertilization pregnancies in women with polycystic ovary syndrome by pregravid BMI	73	196	4	69	3	193
33	Kollmann 2021	Article vitamin d concentrations at term do not differ in newborns and their mothers with and without polycystic ovary syndrome	79	354	3	76	5	349
34	Liu 2022	A retrospective cohort study of obstetric complications and birth outcomes in women with polycystic ovarian syndrome	1357	6940	121	1236	236	6704

## Sheet: GH
Num	Study	Studytitle	GH_PCOS_Num	GH_Controls_Num	GH_PCOS	Non_GH_PCOS	GH_Controls	Non_GH_Controls
1	Urman 1997	Pregnancy in infertile PCOD patients. Complications and outcome	47	100	17	30	10	90
2	Fridstrom 1999	Are women with polycystic ovary syndrome at an increased risk of pregnancy-induced hypertension and/or preeclampsia?	33	66	6	27	3	63
3	Kashyap 2000	Polycystic ovary disease and the risk of pregnancy-induced hypertension	22	27	7	15	1	26
4	Mikola 2001	Obstetric outcome in women with polycystic ovarian syndrome	99	737	26	73	184	553
5	Bjercke 2002	Impact of insulin resistance on pregnancy complications and outcome in women with polycystic ovary syndrome	52	355	6	46	1	354
6	Haakova 2003	Pregnancy outcome in women with PCOS and in controls matched by age and weight	66	66	5	61	4	62
7	Turhan 2003	Assessment of glucose tolerance and pregnancy outcome of polycystic ovary patients	38	136	4	34	9	127
8	Weerakiet 2004	Prevalence of gestational diabetes mellitus and pregnancy outcomes in Asian women with polycystic ovary syndrome	47	264	8	39	16	248
9	Al-Ojaimi 2006	Pregnancy outcomes after laparoscopic ovarian drilling in women with polycystic ovarian syndrome	134	479	20	114	32	447
10	Kovo 2006	Neonatal outcome in polycystic ovarian syndrome patients treated with metformin during pregnancy	33	66	4	29	4	62
11	Hu 2007	Vascular dysfunction during pregnancy in women with polycystic ovary syndrome	22	22	3	19	0	22
12	Sir-Petermann 2007	Serum adiponectin and lipid concentrations in pregnant women with polycystic ovary syndrome	48	51	4	44	0	51
13	Gupta 2009	Pregnancy outcome in women with the polycystic ovarian syndrome	56	56	8	48	4	52
14	Falbo 2010	Changes in androgens and insulin sensitivity indexes throughout pregnancy in women with polycystic ovary syndrome (PCOS): Relationships with adverse outcomes	45	42	7	38	3	39
15	Palomba 2010	Pregnancy in women with polycystic ovary syndrome: the effect of different phenotypes and features on obstetric and neonatal outcomes	93	69	13	80	3	66
16	De Leo 2011	The administration of metformin during pregnancy reduces polycystic ovary syndrome related gestational complications	98	110	0	98	10	100
17	Nouh 2011	The predictive value of uterine blood flow in detecting the risk of adverse pregnancy outcome in patients with polycystic ovary syndrome	40	40	10	30	1	39
18	Palomba 2012	The risk of a persistent glucose metabolism impairment after gestational diabetes mellitus is increased in patients with polycystic ovary syndrome	42	84	7	35	5	79
19	Wang 2013	Risks for gestational diabetes mellitus and pregnancy-induced hypertension are increased in polycystic ovary syndrome	144	594	15	129	19	575
20	Elkholi 2014	The effects of adipocytokines on the endocrino-metabolic features and obstetric outcome in pregnant obese women with polycystic ovary syndrome	131	177	3	128	4	173
21	Foroozanfard 2014	Obstetric and Neonatal Outcome in PCOS with Gestational Diabetes Mellitus	130	131	36	94	18	113
22	Naver 2014	Increased risk of preterm delivery and pre-eclampsia in women with polycystic ovary syndrome and hyperandrogenaemia	459	5409	5	454	90	5319
23	Palomba 2014	Lipid profile in nonobese pregnant women with polycystic ovary syndrome: a prospective controlled clinical study	150	150	19	131	8	142
24	Kollmann 2015	Maternal and neonatal outcomes in pregnant women with PCOS: comparison of different diagnostic definitions	177	708	19	158	9	699
25	Mumm 2015	Hyperandrogenism and phenotypes of polycystic ovary syndrome are not associated with differences in obstetric outcomes	157	1037	12	145	18	1019
26	Sawada 2015	Pregnancy complications and glucose intolerance in women with polycystic ovary syndrome	49	49	2	47	3	46
27	Wan 2015	Obstetric outcomes in women with polycystic ovary syndrome and isolated polycystic ovaries undergoing in vitro fertilization: a retrospective cohort analysis	24	224	2	22	6	218
28	Aktun 2016	The effects of polycystic ovary syndrome on gestational diabetes mellitus	150	160	39	111	19	141
29	deWilde 2017	Increased rates of complications in singleton pregnancies of women previously diagnosed with polycystic ovary syndrome predominantly in the hyperandrogenic phenotype	188	2889	15	173	189	2700
30	Li 2018	Comparing the risk of adverse pregnancy outcomes of Chinese patients with polycystic ovary syndrome with and without antiandrogenic pretreatment	670	6000	80	590	390	5610
31	Schneider 2019	The Association of Polycystic Ovary Syndrome and Gestational Hypertensive Disorders in a Diverse Community-Based Cohort	809	956	87	722	63	893
32	Zheng 2019	Early pregnancy metabolic factors associated with gestational diabetes mellitus in normal-weight women with polycystic ovary syndrome: A two-phase cohort study	242	324	20	222	26	298
33	Foroozanfard 2020	Comparing pregnancy, childbirth, and neonatal outcomes in women with different phenotypes of polycystic ovary syndrome and healthy women: a prospective cohort study	41	47	4	37	1	46
34	Liu 2020	Pregnancy Outcomes of Women With Polycystic Ovary Syndrome for the First In Vitro Fertilization Treatment: A Retrospective Cohort Study With 7678 Patients	381	3584	15	366	78	3506
35	Abdulkhalikova 2021	Perinatal outcome of in vitro fertilization pregnancies in women with polycystic ovary syndrome by pregravid BMI	73	196	8	65	14	182
36	Jiang 2021	Associations Between Sex Hormone Levels and Autistic Traits in Infertile Patients With Polycystic Ovary Syndrome and Their Offspring	30	31	2	28	4	27
37	Kollmann 2021	Article vitamin d concentrations at term do not differ in newborns and their mothers with and without polycystic ovary syndrome	79	354	8	71	17	337
38	Zhu 2021	A comprehensive evaluation of progestin-primed ovarian stimulation protocol in patients with or without PCOS undergoing in vitro fertilization	111	237	3	108	4	233
39	Liu 2022	A retrospective cohort study of obstetric complications and birth outcomes in women with polycystic ovarian syndrome	1357	6940	107	1250	266	6674

## Sheet: GDM
Num	Study	Studytitle	GDM_PCOS_Num	GDM_Controls_Num	GDM_PCOS	Non_GDM_PCOS	GDM_Controls	Non_GDM_Controls
1	Levran 1990	Glucose tolerance in pregnant women following treatment for sterility	76	95	15	61	9	86
2	Wortsman 1991	Gestational diabetes and neonatal macrosomia in the polycystic ovary syndrome	53	2036	4	49	153	1883
3	Lesser 1997	Association between polycystic ovary syndrome and glucose intolerance during pregnancy	24	44	4	20	3	41
4	Urman 1997	Pregnancy in infertile PCOD patients. Complications and outcome	47	100	6	41	2	98
5	Fridstrom 1999	Are women with polycystic ovary syndrome at an increased risk of pregnancy-induced hypertension and/or preeclampsia?	9	10	1	8	1	9
6	Vollenhoven 2000	Prevalence of gestational diabetes mellitus in polycystic ovarian syndrome (PCOS) patients pregnant after ovulation induction with gonadotrophins	60	60	13	47	10	50
7	Mikola 2001	Obstetric outcome in women with polycystic ovarian syndrome	99	737	20	79	66	671
8	Bjercke 2002	Impact of insulin resistance on pregnancy complications and outcome in women with polycystic ovary syndrome	52	355	4	48	2	353
9	Sir-Petermann 2002	Maternal serum androgens in pregnant women with polycystic ovarian syndrome: possible implications in prenatal androgenization	20	26	3	17	0	26
10	Haakova 2003	Pregnancy outcome in women with PCOS and in controls matched by age and weight	66	66	3	63	8	58
11	Turhan 2003	Assessment of glucose tolerance and pregnancy outcome of polycystic ovary patients	38	136	1	37	11	125
12	Glueck 2004	Height, weight, and motor-social development during the first 18 months of life in 126 infants born to 109 mothers with polycystic ovary syndrome who conceived on and continued metformin through pregnancy	119	251	9	110	40	211
13	Weerakiet 2004	Prevalence of gestational diabetes mellitus and pregnancy outcomes in Asian women with polycystic ovary syndrome	36	100	8	28	18	82
14	Sir-Petermann 2005	Birth weight in offspring of mothers with polycystic ovarian syndrome	47	180	6	41	1	179
15	Al-Ojaimi 2006	Pregnancy outcomes after laparoscopic ovarian drilling in women with polycystic ovarian syndrome	134	479	29	105	61	418
16	Dokras 2006	Obstetric outcomes after in vitro fertilization in obese and morbidly obese women	46	108	5	41	5	103
17	Kovo 2006	Neonatal outcome in polycystic ovarian syndrome patients treated with metformin during pregnancy	33	66	16	17	3	63
18	Sir-Petermann 2007	Serum adiponectin and lipid concentrations in pregnant women with polycystic ovary syndrome	48	51	6	42	1	50
19	Bolton 2009	Continuation of metformin in the first trimester of women with polycystic ovarian syndrome is not associated with increased perinatal morbidity	66	66	6	60	0	66
20	Gupta 2009	Pregnancy outcome in women with the polycystic ovarian syndrome	56	56	8	48	2	54
21	Palomba 2010	Pregnancy in women with polycystic ovary syndrome: the effect of different phenotypes and features on obstetric and neonatal outcomes	93	69	15	78	4	65
22	De Leo 2011	The administration of metformin during pregnancy reduces polycystic ovary syndrome related gestational complications	98	110	0	98	12	98
23	Dmitrovic 2011	Continuous glucose monitoring during pregnancy in women with polycystic ovary syndrome	17	17	8	9	2	15
24	Nouh 2011	The predictive value of uterine blood flow in detecting the risk of adverse pregnancy outcome in patients with polycystic ovary syndrome	40	40	12	28	0	40
25	Reyes-Munoz 2012	The risk of gestational diabetes mellitus among Mexican women with a history of infertility and polycystic ovary syndrome	52	52	14	38	5	47
26	Boutzios 2013	Polycystic ovary syndrome offspring display increased oxidative stress markers comparable to gestational diabetes offspring	41	110	41	0	54	56
27	Wang 2013	Risks for gestational diabetes mellitus and pregnancy-induced hypertension are increased in polycystic ovary syndrome	144	594	79	65	85	509
28	Ashrafi 2014	Gestational diabetes mellitus risk factors in women with polycystic ovary syndrome (PCOS)	234	468	104	130	87	381
29	Elkholi 2014	The effects of adipocytokines on the endocrino-metabolic features and obstetric outcome in pregnant obese women with polycystic ovary syndrome	131	177	10	121	14	163
30	Naver 2014	Increased risk of preterm delivery and pre-eclampsia in women with polycystic ovary syndrome and hyperandrogenaemia	459	5409	11	448	57	5352
31	Palomba 2014	Low-grade chronic inflammation in pregnant women with polycystic ovary syndrome: a prospective controlled clinical study	150	150	22	128	8	142
32	Kollmann 2015	Maternal and neonatal outcomes in pregnant women with PCOS: comparison of different diagnostic definitions	177	708	39	138	18	690
33	Koster 2015	Placental characteristics in women with polycystic ovary syndrome	73	209	21	52	2	207
34	Mumm 2015	Hyperandrogenism and phenotypes of polycystic ovary syndrome are not associated with differences in obstetric outcomes	157	1037	20	137	22	1015
35	Sawada 2015	Pregnancy complications and glucose intolerance in women with polycystic ovary syndrome	49	49	12	37	5	44
36	Wan 2015	Obstetric outcomes in women with polycystic ovary syndrome and isolated polycystic ovaries undergoing in vitro fertilization: a retrospective cohort analysis	24	224	7	17	68	156
37	Sterling 2016	Pregnancy outcomes in women with polycystic ovary syndrome undergoing in vitro fertilization	71	323	11	60	16	307
38	Xiao 2016	Risk for Gestational Diabetes Mellitus and Adverse Birth Outcomes in Chinese Women with Polycystic Ovary Syndrome	352	2037	64	288	278	1759
39	Jonsdottir 2017	Obstetrical complications in dichorionic twin pregnancies in women with polycystic ovary syndrome	72	288	1	71	5	283
40	deWilde 2017	Increased rates of complications in singleton pregnancies of women previously diagnosed with polycystic ovary syndrome predominantly in the hyperandrogenic phenotype	188	2889	43	145	129	2760
41	Kent 2018	Gestational Weight Gain in Women With Polycystic Ovary Syndrome: A Controlled Study	164	154	28	136	15	139
42	Li 2018	Comparing the risk of adverse pregnancy outcomes of Chinese patients with polycystic ovary syndrome with and without antiandrogenic pretreatment	670	6000	208	462	1274	4726
43	Zheng 2019	Early pregnancy metabolic factors associated with gestational diabetes mellitus in normal-weight women with polycystic ovary syndrome: A two-phase cohort study	242	324	73	169	76	248
44	Benito 2020	Fertility and Pregnancy Outcomes in Women with Polycystic Ovary Syndrome Following Bariatric Surgery	20	30	1	19	2	28
45	Foroozanfard 2020	Comparing pregnancy, childbirth, and neonatal outcomes in women with different phenotypes of polycystic ovary syndrome and healthy women: a prospective cohort study	41	47	6	35	6	41
46	Liu 2020	Pregnancy Outcomes of Women With Polycystic Ovary Syndrome for the First In Vitro Fertilization Treatment: A Retrospective Cohort Study With 7678 Patients	381	3584	37	344	324	3260
47	Abdulkhalikova 2021	Perinatal outcome of in vitro fertilization pregnancies in women with polycystic ovary syndrome by pregravid BMI	73	196	18	55	30	166
48	Cai 2021	Early and late pregnancy loss in women with polycystic ovary syndrome undergoing IVF/ICSI treatment: a retrospective cohort analysis of 21 820 pregnancies	2357	19463	28	2329	39	19424
49	Feichtinger 2021	Maternal overweight vs. Polycystic ovary syndrome: Disentangling their impact on insulin action in pregnancy-a prospective study	31	36	4	27	4	32
50	Hu 2021	The effect of polycystic ovary syndrome without hyperandrogenism on pregnancy-related outcomes: a retrospective cohort study	338	1783	23	315	134	1649
51	Jiang 2021	Associations Between Sex Hormone Levels and Autistic Traits in Infertile Patients With Polycystic Ovary Syndrome and Their Offspring	30	31	8	22	8	23
52	Kollmann 2021	Article vitamin d concentrations at term do not differ in newborns and their mothers with and without polycystic ovary syndrome	79	354	12	67	21	333
53	Zhu 2021	A comprehensive evaluation of progestin-primed ovarian stimulation protocol in patients with or without PCOS undergoing in vitro fertilization	111	237	8	103	19	218
54	Liu 2022	A retrospective cohort study of obstetric complications and birth outcomes in women with polycystic ovarian syndrome	1357	6940	412	945	1056	5884
55	Wang 2022	Association of Polycystic Ovary Syndrome Phenotypes With Adverse Pregnancy Outcomes After In-Vitro Fertilization/Intracytoplasmic Sperm Injection	346	453	30	316	25	428

## Sheet: Miscarriage
Num	Study	Studytitle	Miscarriage_PCOS_Num	Miscarriage_Controls_Num	Miscarriage_PCOS	Non_Miscarriage_PCOS	Miscarriage_Controls	Non_Miscarriage_Controls
1	Urman 1992	The outcome of in vitro fertilization and embryo transfer in women with polycystic ovary syndrome failing to conceive after ovulation induction with exogenous gonadotropins	4	10	1	3	1	9
2	Homburg 1993	In vitro fertilization and embryo transfer for the treatment of infertility associated with polycystic ovary syndrome	47	38	11	36	14	24
3	Wang 2001	Polycystic ovarian syndrome and the risk of spontaneous abortion following assisted reproductive technology treatment	373	645	93	280	116	529
4	Dokras 2006	Obstetric outcomes after in vitro fertilization in obese and morbidly obese women	46	108	10	36	16	92
5	Palep-Singh 2007	South Asian women with polycystic ovary syndrome exhibit greater sensitivity to gonadotropin stimulation with reduced fertilization and ongoing pregnancy rates than their Caucasian counterparts	120	95	23	97	15	80
6	Beydoun 2009	Impact of polycystic ovary syndrome on selected indicators of in vitro fertilization and intracytoplasmic sperm injection treatment success	28	23	7	21	6	17
7	Palomba 2010	Pregnancy in women with polycystic ovary syndrome: the effect of different phenotypes and features on obstetric and neonatal outcomes	93	69	23	70	6	63
8	De Leo 2011	The administration of metformin during pregnancy reduces polycystic ovary syndrome related gestational complications	98	110	9	89	20	90
9	Nejad 2011	Comparison of in vitro fertilisation success in patients with polycystic ovary syndrome and tubal factor	52	47	8	44	10	37
10	Nouh 2011	The predictive value of uterine blood flow in detecting the risk of adverse pregnancy outcome in patients with polycystic ovary syndrome	40	40	8	32	1	39
11	Reyes-Munoz 2012	The risk of gestational diabetes mellitus among Mexican women with a history of infertility and polycystic ovary syndrome	52	52	2	50	1	51
12	Wang 2013	Risks for gestational diabetes mellitus and pregnancy-induced hypertension are increased in polycystic ovary syndrome	220	652	76	144	58	594
13	Elkholi 2014	The effects of adipocytokines on the endocrino-metabolic features and obstetric outcome in pregnant obese women with polycystic ovary syndrome	200	200	69	131	23	177
14	Huang 2014	Effect of overweight/obesity on IVF-ET outcomes in chinese patients with polycystic ovary syndrome	50	39	6	44	3	36
15	Lathi 2014	The role of serum testosterone in early pregnancy outcome: a comparison in women with and without polycystic ovary syndrome	59	287	10	49	68	219
16	Li 2014	Cumulative live-birth rate in women with polycystic ovary syndrome or isolated polycystic ovaries undergoing in-vitro fertilisation treatment	38	289	13	25	54	235
17	Liu 2014	A comparison of the miscarriage rate between women with and without polycystic ovarian syndrome undergoing IVF treatment	20	166	2	18	12	154
18	Palomba 2014	Lipid profile in nonobese pregnant women with polycystic ovary syndrome: a prospective controlled clinical study	150	150	24	126	8	142
19	Zhang 2014	Metabolic heterogeneity of follicular amino acids in polycystic ovary syndrome is affected by obesity and related to pregnancy outcome	27	27	5	22	2	25
20	Wang 2016	Analyses of optimal body mass index for infertile patients with either polycystic or non-polycystic ovary syndrome during assisted reproductive treatment in China	1361	15921	93	1268	1160	14761
21	Wang 2016	Low aneuploidy rate in early pregnancy loss abortuses from patients with polycystic ovary syndrome	119	664	35	84	75	589
22	Chen 2017	Predicting the outcome of different protocols of in vitro fertilization with anti-Muullerian hormone levels in patients with polycystic ovary syndrome	22	73	2	20	12	61
23	Luo 2017	Early miscarriage rate in lean polycystic ovary syndrome women after euploid embryo transfer - a matched-pair study	34	111	9	25	11	100
24	Huang 2018	Relationship between a low ratio of serum estradiol to follicle number and fertility treatment outcomes: A retrospective cohort study of 516 cases	89	249	3	86	15	234
25	Lai 2018	Oxidative stress in granulosa cells contributes to poor oocyte quality and IVF-ET outcomes in women with polycystic ovary syndrome	22	25	5	17	4	21
26	Li 2018	Comparing the risk of adverse pregnancy outcomes of Chinese patients with polycystic ovary syndrome with and without antiandrogenic pretreatment	670	6000	35	635	54	5946
27	Butts 2019	Vitamin D Deficiency Is Associated With Poor Ovarian Stimulation Outcome in PCOS but Not Unexplained Infertility	205	228	45	160	47	181
28	Benito 2020	Fertility and Pregnancy Outcomes in Women with Polycystic Ovary Syndrome Following Bariatric Surgery	20	30	3	17	3	27
29	Chen 2020	Systematic oxidative stress is not associated with live birth rate in young non-obese patients with polycystic ovarian syndrome undergoing assisted reproduction cycles: A prospective cohort study	35	29	4	31	3	26
30	Elshewy 2020	Association between mild stimulated IVF/M cycle and early embryo arrest in sub fertile women with/without PCOS	33	35	3	30	2	33
31	Foroozanfard 2020	Comparing pregnancy, childbirth, and neonatal outcomes in women with different phenotypes of polycystic ovary syndrome and healthy women: a prospective cohort study	41	47	1	40	1	46
32	Liu 2020	Pregnancy Outcomes of Women With Polycystic Ovary Syndrome for the First In Vitro Fertilization Treatment: A Retrospective Cohort Study With 7678 Patients	472	4190	43	429	236	3954
33	Cai 2021	Early and late pregnancy loss in women with polycystic ovary syndrome undergoing IVF/ICSI treatment: a retrospective cohort analysis of 21 820 pregnancies	2357	19463	515	1842	4137	15326
34	Gongadashetti 2021	Follicular fluid oxidative stress biomarkers and art outcomes in PCOS women undergoing in vitro fertilization: A cross-sectional study	12	14	6	6	7	7
35	Hu 2021	The effect of polycystic ovary syndrome without hyperandrogenism on pregnancy-related outcomes: a retrospective cohort study	557	3526	64	493	413	3113
36	Liu 2021	Oxidative stress markers in the follicular fluid of patients with polycystic ovary syndrome correlate with a decrease in embryo quality	86	60	44	42	27	33
37	Mai 2021	Comparison of Cumulative Live Birth Rate Between Aged PCOS Women and Controls in IVF/ICSI Cycles	192	298	40	152	93	205
38	Pouya 2021	hCG day progesterone level has no impact on the frozen thawed embryo transfer cycle outcome	88	90	20	68	17	73
39	Wu 2021	The prevalence of cervical insufficiency in Chinese women with polycystic ovary syndrome undergone ART treatment accompanied with negative prognosis: a retrospective study	23	11	5	18	2	9
40	Zhu 2021	A comprehensive evaluation of progestin-primed ovarian stimulation protocol in patients with or without PCOS undergoing in vitro fertilization	111	237	20	91	24	213
41	Ni 2022	Adverse Effects of Polycystic Ovarian Syndrome on Pregnancy Outcomes in Women With Frozen-Thawed Embryo Transfer: Propensity Score-Matched Study	1376	1376	153	1223	62	1314
42	Song 2022	HOMA-IR for predicting clinical pregnancy rate during IVF	70	105	7	63	9	96
43	Tu 2022	Effect of lncRNA MALAT1 on the Granulosa Cell Proliferation and Pregnancy Outcome in Patients With PCOS	27	22	0	27	4	18
44	Yang 2022	Homeostatic Model Assessment for Insulin Resistance Is Associated With Late Miscarriage in Non-Dyslipidemic Women Undergoing Fresh IVF/ICSI Embryo Transfer	208	1506	17	191	154	1352

## Sheet: GWG
Num	Study	Studytitle	GWG_PCOS_Num	GWG_Controls_Num	GWG_PCOS_Mean	GWG_PCOS_SD	GWG_Controls_Mean	GWG_Controls_SD
1	Lesser 1997	Association between polycystic ovary syndrome and glucose intolerance during pregnancy	24	44	11.3	6.3	12.7	4.4
2	Urman 1997	Pregnancy in infertile PCOD patients. Complications and outcome	47	100	11.7	3.7	13.1	4.3
3	Fridstrom 1999	Are women with polycystic ovary syndrome at an increased risk of pregnancy-induced hypertension and/or preeclampsia?	33	66	14.4	4.9	12.9	3.7
4	Haakova 2003	Pregnancy outcome in women with PCOS and in controls matched by age and weight	61	66	15.3	5.98	13.4	5.44
5	Turhan 2003	Assessment of glucose tolerance and pregnancy outcome of polycystic ovary patients	38	136	16.2	4.2	13.9	3.1
6	Weerakiet 2004	Prevalence of gestational diabetes mellitus and pregnancy outcomes in Asian women with polycystic ovary syndrome	47	264	14	4.6	14.5	4.3
7	Sir-Petermann 2005	Birth weight in offspring of mothers with polycystic ovarian syndrome	47	180	16.8	9.8	11.3	4.6
8	Al-Ojaimi 2006	Pregnancy outcomes after laparoscopic ovarian drilling in women with polycystic ovarian syndrome	134	479	14.8	3.5	14.3	3.1
9	Maliqueo 2009	Metabolic parameters in cord blood of newborns of women with polycystic ovary syndrome	30	34	11.9	1.1	11.2	1.3
10	Anderson 2010	Infants of women with polycystic ovary syndrome have lower cord blood androstenedione and estradiol levels	39	31	14.2	6.8	15.3	6.2
11	Mehrabian 2012	Comparison of the metabolic parameters and androgen level of umbilical cord blood in newborns of mothers with polycystic ovary syndrome and controls	40	40	16.02	4.39	9.1	2.2
12	Palomba 2012	The risk of a persistent glucose metabolism impairment after gestational diabetes mellitus is increased in patients with polycystic ovary syndrome	42	84	12.7	5.2	11.9	4.5
13	Reyes-Munoz 2012	The risk of gestational diabetes mellitus among Mexican women with a history of infertility and polycystic ovary syndrome	52	52	10	5.4	10.8	6.3
14	Aktun 2016	The effects of polycystic ovary syndrome on gestational diabetes mellitus	150	160	14.3	3.3	12	2.7
15	Abdulkhalikova 2021	Perinatal outcome of in vitro fertilization pregnancies in women with polycystic ovary syndrome by pregravid BMI	73	196	12.1	5.3	13.2	5.4
16	Wang 2021	Development of 1-2 years offspring born to mothers with polycystic ovary syndrome	29	116	12.64	4.45	13.7	3.44
